# Supplementary material for: Prognostic Value of Combined Radiomic Features from Follow-Up DWI and T2-FLAIR in Acute Ischemic Stroke
Source: J Cardiovasc Dev Dis. 2022 Dec 19;9(12):468. doi: 10.3390/jcdd9120468 (PMC9786822; doi:10.3390/jcdd9120468)
Supplement: Supplementary file 1 [file jcdd-09-00468-s001.zip]

Archive with 1 entries (1 files):
- jcdd-2073842-supplementary.pdf
